# Supplementary material for: Fabrication of ZnO/ZnAl2O4/Au Nanoarrays through DC Electrodeposition Utilizing Nanoporous Anodic Alumina Membranes for Environmental Application
Source: Nanomaterials (Basel). 2023 Sep 28;13(19):2667. doi: 10.3390/nano13192667 (PMC10574107; doi:10.3390/nano13192667)
Supplement: Supplementary file 1 [file nanomaterials-13-02667-s001.zip]

Archive with 1 entries (1 files):
- nanomaterials-2623412-supplementary.pdf
